# Supplementary material for: Properties of Halide Perovskite Photodetectors with Little Rubidium Incorporation
Source: Nanomaterials (Basel). 2022 Jan 3;12(1):157. doi: 10.3390/nano12010157 (PMC8746863; doi:10.3390/nano12010157)
Supplement: Supplementary file 1 [file nanomaterials-12-00157-s001.zip]

Archive with 1 entries (1 files):
- nanomaterials-1504276-supplementary.pdf
